# Supplementary material for: An integrated omics approach highlights how epigenetic events can explain and predict response to neoadjuvant chemotherapy and bevacizumab in breast cancer
Source: Mol Oncol. 2024 Apr 26;18(8):2042–59. doi: 10.1002/1878-0261.13656 (PMC11306529; doi:10.1002/1878-0261.13656)
Supplement: Supplementary file 2 — Table S1. Patient characteristics. [file MOL2-18-2042-s003.xlsx]

## Sheet: Sheet1
Supplemenatary Table 1: Patient characteristics for A) NeoAva, NeoAva combination arm, and C) PROMIX
A) NeoAva	Chemotherapy arm	Combination therapy arm		B) NeoAva, combination arm	pCR (n=15)	non-pCR (n=51)		C) PROMIX
Age				Age				Age
Mean	48	50		Mean	48	50		Mean	50
Range	25-68	27-70		Range	31-66	27-70		Range	28–71
Pathologic complete response				Clinical tumor stage				Pathologic complete response
Yes	8 (12%)	15 (23%)		T2	4 (27%)	15 (29%)		Yes	20 (13%)
No	58 (88%)	51 (77%)		T3	10 (67%)	32 (63%)		No	129 (87%)
Clinical tumor stage				T4	1 (6%)	4 (8%)		Tumor size (mm)
T2	21 (32%)	19 (29%)		Nodal status				Mean	58.9
T3	39 (59%)	42 (64%)		cN0	5 (33%)	24 (47%)		Range	20–180
T4	6 (9%)	5 (8%)		cN1-3	4 (27%)	7 (14%)		Nodal status
Nodal status				pN1	6 (40%)	20 (39%)		Positive	89 (60%)
cN0	29 (44%)	29 (44%)		Histopathology				Negative	60 (40%)
cN1-3	10 (15%)	11 (17%)		Invasive ductal carcinoma	15 (100%)	37 (73%)		NA	0
pN1	27 (41%)	26 (39%)		Invasive lobular carcinoma	0	13 (25%)		Histopathology
Histopathology				Other	0	1 (2%)		Invasive ductal carcinoma	107 (73%)
Invasive ductal carcinoma	54 (82%)	52 (79%)		Pathologic tumor grade				Invasive lobular carcinoma	22 (15%)
Invasive lobular carcinoma	10 (15%)	13 (20%)		1	1 (6%)	7 (14%)		Other	18 (12%)
Other	2 (3%)	1 (2%)		2	9 (60%)	34 (67%)		NA	2
Pathologic tumor grade				3	4 (27%)	8 (16%)		Estrogen receptor status
1	3 (5%)	8 (12%)		NA	1 (6%)	2 (4%)		Positive	107 (73%)
2	42 (64%)	43 (65%)		Estrogen receptor status				Negative	40 (27%)
3	15 (23%)	12 (18%)		ER negative	4 (27%)	8 (16%)		NA	2
NA	6 (9%)	3 (5%)		ER positive	11 (73%)	43 (84%)		PAM50 subtype
Estrogen receptor status				PAM50 subtypes				Luminal A	25 (21%)
ER negative	9 (14%)	12 (18%)		Luminal-A	3 (20%)	24 (47%)		Luminal B	55 (45%)
ER positive	57 (86%)	54 (82%)		Luminal-B	4 (27%)	14 (27%)		HER2-enriched	6 (5%)
PAM50 subtypes				HER2-enriched	1 (6%)	5 (10%)		Basal	26 (21%)
Luminal-A	28 (42%)	27 (41%)		Basal-like	6 (40%)	5 (10%)		Normal-like	10 (8%)
Luminal-B	22 (33%)	18 (27%)		Normal-like	1 (6%)	3 (6%)		NA	27
HER2-enriched	3 (5%)	6 (9%)		NA	0	0
Basal-like	10 (15%)	11 (17%)
Normal-like	2 (3%)	4 (6%)
NA	1 (2%)	0
