# Supplementary material for: An integrated omics approach highlights how epigenetic events can explain and predict response to neoadjuvant chemotherapy and bevacizumab in breast cancer
Source: Mol Oncol. 2024 Apr 26;18(8):2042–59. doi: 10.1002/1878-0261.13656 (PMC11306529; doi:10.1002/1878-0261.13656)
Supplement: Supplementary file 4 — Table S3. Genes affected by differential DNA methylation. [file MOL2-18-2042-s001.xlsx]

## Sheet: Sheet1
Supplemenatary Table 3: Genes affected by differential DNA methylation. CpGs are mapped to genes according to Illumina annotation. A) Original methylation measurements. B) Estimated cancer-specific methylation
A) Origninal methylation
Arm	Differential methylation	Week 0 to week 12	Week 12 to week 25	Week 0 to week 25
Combination arm	Hypomethylated	1913	1602	5353
	Hypermethylated	1406	1147	3864
Chemo arm	Hypomethylated	213	84	2746
	Hypermethylated	146	92	1711
B) Cancer-specific methylation
Arm	Differential methylation	Week 0 to week 12	Week 12 to week 25	Week 0 to week 25
Combination arm	Hypomethylated	148	1044	784
	Hypermethylated	74	1079	687
Chemo arm	Hypomethylated	25	15	123
	Hypermethylated	9	19	85
